# Supplementary material for: Environmental heterogeneity determines beta diversity and species turnover for woody plants along an elevation gradient in subtropical forests of China
Source: For Res (Fayettev). 2023 Oct 31;3:26. doi: 10.48130/FR-2023-0026 (PMC11524245; doi:10.48130/FR-2023-0026)
Supplement: Supplementary file 1 — Supplementary data to this article can be found online. [file FR-2023-0026-S1.zip]

Archive with 5 entries (5 files):
- 10.48130_FR-2023-0026-Suppl-FigureS2.pdf
- 10.48130_FR-2023-0026-Suppl-TableS1.pdf
- 10.48130_FR-2023-0026-Suppl-TableS2.pdf
- 10.48130_FR-2023-0026-Suppl-TableS3.pdf
- 10.48130_FR-2023-0026-Suppl-FigureS1.pdf
